# Supplementary material for: Degradation of Waste Tetra Pak Packaging with Hydrothermal Treatment in Sub-/Supercritical Water
Source: Polymers (Basel). 2024 Jul 1;16(13):1879. doi: 10.3390/polym16131879 (PMC11243872; doi:10.3390/polym16131879)
Supplement: Supplementary file 1 [file polymers-16-01879-s001.zip]

Archive with 1 entries (1 files):
- polymers-3007976-supplementary.pdf
